# Supplementary material for: Automatic Segmentation of Epidermis and Hair Follicles in Optical Coherence Tomography Images of Normal Skin by Convolutional Neural Networks
Source: Front Med (Lausanne). 2020 Jun 4;7:220. doi: 10.3389/fmed.2020.00220 (PMC7287173; doi:10.3389/fmed.2020.00220)
Supplement: Supplementary file 1 [file Data_Sheet_1.zip]

Archive with 4 entries (3 files):
- skin_db/
- skin_db/plot_results.m
- skin_db/readme.txt
- skin_db/skin_db.mat
